# Supplementary material for: Fabrication of Metal–Organic Framework-Mediated Heterogeneous Photocatalyst Using Sludge Generated in the Classical Fenton Process
Source: Nanomaterials (Basel). 2025 Jul 10;15(14):1069. doi: 10.3390/nano15141069 (PMC12300062; doi:10.3390/nano15141069)
Supplement: Supplementary file 1 [file nanomaterials-15-01069-s001.zip]

Archive with 1 entries (1 files):
- nanomaterials-3619565-supplementary.pdf
